# Supplementary material for: First-in-human immunoPET imaging of HIV-1 infection using 89Zr-labeled VRC01 broadly neutralizing antibody
Source: Nat Commun. 2022 Mar 9;13:1219. doi: 10.1038/s41467-022-28727-5 (PMC8907355; doi:10.1038/s41467-022-28727-5)
Supplement: Supplementary file 3 — Source Data [file 41467_2022_28727_MOESM3_ESM.xlsx]

## Sheet: Figure 2C
Figure 2C
	Inguinal Lymph Nodes
	rSUVMax				rSUVmean
Imaging Day	Day 0	Day 1	Day 3		Day 0	Day 1	Day 3
C1	0.07245	0.075428	0.06253		0.045409	0.05569	0.061535		C = Uninfected Control
C2	*	*	0.166125		*	*	0.094261		V = Viremic
C3	0.072153	0.061868	0.155175		0.037441	0.085714	0.107168		A - ART Suppressed
C4	0.063064	0.054675	0.053991		0.049671	0.077634	0.093808
C5	0.025405	0.052508	0.055515		0.011508	0.066948	0.10169
V1	*	*	0.300359		*	*	0.239032
V2	0.211872	**	0.472821		0.153912	**	0.53464
V3	0.138612	0.242297	0.244625		0.121942	0.221203	0.171474
V4	0.10826	0.10826	0.246919		0.112327	0.218874	0.323657
V5	0.297696	0.243958	0.23669		0.200086	0.298456	0.280637
A1			0.230122				0.327875
A2			0.16314				0.145701
A3			0.123047				0.133962
A4			0.118506				0.183221
A5			0.117				0.149906
	* Pt not imaged on this day as per study protocol
	** Pt did not not adhere to imaging schedule at this timepoint

## Sheet: Figure 2D
Figure 2D
	Axillary Lymph Nodes
	rSUVMax				rSUVmean
Imaging Day	Day 0	Day 1	Day 3		Day 0	Day 1	Day 3
C1	0.075615	0.099684	0.064338		0.073256	0.082593	0.073842		C = Uninfected Control
C2	*	*	0.06669		*	*	0.113532		V = Viremic
C3	0.085206	0.085327	0.112901		0.048487	0.055672	0.173835		A - ART Suppressed
C4	0.031817	0.065878	0.036882		0.029438	0.083179	0.074488
C5	0.113389	0.0949	0.102213		0.077538	0.105672	0.105478
V1	*	*	0.163726		*	*	0.250378
V2	0.130296	**	0.155576		0.125763	**	0.20014
V3	0.137269	0.245798	0.406997		0.120979	0.231658	0.358013
V4	0.221218	0.402247	0.250354		0.190324	0.291435	0.349057
V5	0.210571	0.327983	0.295438		0.19794	0.322438	0.385942
A1			0.115235				0.209243
A2			0.155552				0.125796
A3			0.060717				0.073375
A4			***				***
A5			0.063266				0.077938
	* Pt not imaged on this day as per study protocol
	** Pt did not not adhere to imaging schedule at this timepoint
	*** No defined axillary LN could be visualized on MR imaging

## Sheet: Figure 3B
Figure 3B
	Gut (coronal gating)
	rSUVMax				rSUVmean
Imaging Day	Day 0	Day 1	Day 3		Day 0	Day 1	Day 3
C1	0.546002	0.778867	0.773389		0.167252	0.263384	0.153475		C = Uninfected Control
C2	*	*	0.610466		*	*	0.103477		V = Viremic
C3	0.549336	0.669733	0.965588		0.180462	0.188655	0.293907		A - ART Suppressed
C4	0.544238	0.553128	0.555264		0.119065	0.284889	0.087989
C5	0.950214	0.468781	1.00198		0.08668	0.222525	0.238928
V1	*	*	2.04919		*	*	0.361573
V2	1.06121	**	0.864862		0.205153	**	0.425472
V3	0.673305	0.974281	0.813993		0.432479	0.81328	0.542949
V4	0.717332	1.06273	0.639321		0.442191	0.511499	0.528302
V5	0.564585	1.10083	0.703855		0.300944	0.545335	0.567639
A1			0.968029				0.762009
A2			1.02364				0.364119
A3			0.928973				0.345493
A4			0.585447				0.478114
A5			0.736921				0.436832
	* Pt not imaged on this day as per study protocol
	** Pt did not not adhere to imaging schedule at this timepoint

## Sheet: Figure 3C
Figure 3C
	Descending/Sigmoid Colon Wall
	rSUVMax				rSUVmean
Imaging Day	Day 0	Day 1	Day 3		Day 0	Day 1	Day 3
C1	0.02198	0.046644	0.04478		0.034788	0.116895	0.159266		C = Uninfected Control
C2	*	*	0.023998		*	*	0.062631		V = Viremic
C3	0.019849	0.027185	0.016046		0.021016	0.097899	0.057348		A - ART Suppressed
C4	0.0181	0.023376	0.019933		0.033601	0.086761	0.101723
C5	0.016104	0.009797	0.004987		0.019425	0.024134	0.027098
V1	*	*	0.118285		*	*	0.267776
V2	0.085071	**	0.065035		0.189981	**	0.238978
V3	0.125178	0.08327	0.166468		0.1335	0.135363	0.447756
V4	0.16379	0.162172	0.240352		0.195838	0.268438	0.306967
V5	0.111928	0.139476	0.111919		0.190987	0.300591	0.230239
A1			0.215249				0.28742
A2			0.117832				0.145701
A3			0.101177				0.248428
A4			0.116057				0.292649
A5			0.046888				0.082024
	* Pt not imaged on this day as per study protocol
	** Pt did not not adhere to imaging schedule at this timepoint

## Sheet: Figure 3D
Figure 3D
	Anus/Rectum
	rSUVMax				rSUVmean
Imaging Day	Day 0	Day 1	Day 3		Day 0	Day 1	Day 3
C1	0.005616	0.018109	0.021224		0.009868	0.041431	0.043436		C = Uninfected Control
C2	*	*	0.010528		*	*	0.041475		V = Viremic
C3	0.012893	0.019963	0.00348		0.017214	0.04916	0.010036		A - ART Suppressed
C4	0.00446	0.002217	0.005491		0.00935	0.008549	0.019553
C5	0.023659	0.003125	0.029987		0.045217	0.006818	0.086247
V1	*	*	0.028732		*	*	0.090772
V2	0.00851	**	0.034189		0.009542	**	0.081176
V3	0.011301	0.010313	0.077133		0.021576	0.018709	0.184615
V4	0.02946	0.04382	0.093958		0.038954	0.06701	0.25762
V5	0.032575	0.052492	0.055924		0.069185	0.083114	0.109284
A1			0.047818				0.124454
A2			0.016509				0.047771
A3			0.043741				0.090566
A4			0.122092				0.024922
A5			0.020402				0.052168
	* Pt not imaged on this day as per study protocol
	** Pt did not not adhere to imaging schedule at this timepoint

## Sheet: Figure 4B
Figure 4B
	Iliac Marrow
	rSUVMax				rSUVmean
Imaging Day	Day 0	Day 1	Day 3		Day 0	Day 1	Day 3
C1	0.30726	0.473501	0.392024		0.245359	0.212268	0.441602		C = Uninfected Control
C2	*	*	0.486763		*	*	0.374529		V = Viremic
C3	0.358757	0.294756	0.295141		0.138431	0.309244	0.410753		A - ART Suppressed
C4	0.406649	0.252887	0.452216		0.226004	0.22158	0.48743
C5	0.53591	0.245565	0.229458		0.310153	0.203163	0.347319
V1	*	*	0.7297		*	*	0.441755
V2	0.494377	**	0.568594		0.354466	**	0.868439
V3	0.560218	0.898778	0.873379		0.346176	0.571533	0.838462
V4	0.30544	0.545131	0.501515		0.278549	0.248612	0.440493
V5	0.350692	0.467019	0.551476		0.344721	0.336728	0.594164
A1			0.415207				0.480349
A2			0.879177				0.89862
A3			0.831806				0.875052
A4			0.442015				0.512907
A5			0.625643				0.793212
	* Pt not imaged on this day as per study protocol
	** Pt did not not adhere to imaging schedule at this timepoint

## Sheet: Figure 4C
Figure 4C
	Femoral Marrow
	rSUVMax				rSUVmean
Imaging Day	Day 0	Day 1	Day 3		Day 0	Day 1	Day 3
C1	0.127897	0.260675	0.339107		0.092323	0.206349	0.251931		C = Uninfected Control
C2	*	*	0.32985		*	*	0.388354		V = Viremic
C3	0.236342	0.187856	0.130558		0.051069	0.092857	0.139785		A - ART Suppressed
C4	0.190437	0.165204	0.176892		0.117166	0.171904	0.249069
C5	0.36229	0.266642	0.234544		0.123082	0.259613	0.255245
V1	*	*	0.60431		*	*	0.299546
V2	0.104006	**	0.376726		0.005153	**	0.264521
V3	0.255334	0.343519	0.314334		0.226546	0.416361	0.371154
V4	0.379089	0.370412	0.395231		0.267165	0.319191	0.36865
V5	0.187041	0.204305	0.445276		0.113648	0.171156	0.500265
A1			0.469419				0.598253
A2			0.672844				0.454352
A3			0.281191				0.415094
A4			0.2629				0.183502
A5			0.322321				0.391578
	* Pt not imaged on this day as per study protocol
	** Pt did not not adhere to imaging schedule at this timepoint

## Sheet: Figure 4D
Figure 4D
	Femoral Osseous Bone
	rSUVMax				rSUVmean
Imaging Day	Day 0	Day 1	Day 3		Day 0	Day 1	Day 3
C1	0.032166	0.014371	0.027696		0.079779	0.029863	0.097008		C = Uninfected Control
C2	*	*	0.018656		*	*	0.055718		V = Viremic
C3	0.009701	0.04195	0.010053		0.017214	0.096218	0.02724		A - ART Suppressed
C4	0.02256	0.012889	0.011777		0.050986	0.046904	0.045158
C5	0.013184	0.010856	0.004822		0.019915	0.021271	0.018065
V1	*	*	0.001093		*	*	0.003782
V2	0.0062	**	0.006471		0.009542	**	0.020294
V3	0.044492	0.062898	0.045734		0.057985	0.125825	0.06859
V4	0.007049	0.022472	0.025258		0.012807	0.02617	0.051524
V5	0.024873	0.02782	0.01384		0.037597	0.067017	0.039788
A1			0.003892				0.012373
A2			0.038231				0.092357
A3			0.028119				0.081761
A4			0.012594				0.030864
A5			0.022181				0.096794
	* Pt not imaged on this day as per study protocol
	** Pt did not not adhere to imaging schedule at this timepoint

## Sheet: Figure 5A
Figure 5A
	Nasal Turbinates
	rSUVMax
Imaging Day	Day 0	Day 1	Day 3
C1	0.29955	0.61705	0.33083		C = Uninfected Control
C2	*	*	0.35493		V = Viremic
C3	0.36999	0.39227	0.37337		A - ART Suppressed
C4	0.38751	0.25931	0.34153
C5	0.52303	0.51427	0.29584
V1	*	*	0.70487
V2	0.33299	**	0.40175
V3	0.40936	0.49949	0.42713
V4	0.51744	0.79775	0.55547
V5	0.28031	0.571	0.50671
A1			0.65207
A2			0.75223
A3			0.42699
A4			0.45583
A5			0.33552
	* Pt not imaged on this day as per study protocol
	** Pt did not not adhere to imaging schedule at this timepoint

## Sheet: Figure 5B
Figure 5B
	Testes
	rSUVMax
Imaging Day	Day 0	Day 1	Day 3
C1	0.543909	0.474331	0.466451		C = Uninfected Control
C2	***	***	***		V = Viremic
C3	0.438537	0.296964	0.492331		A - ART Suppressed
C4	0.431335	0.269842	0.257579
C5	0.753778	0.466451	0.690555
V1	*	*	0.730481
V2	0.429275	**	0.610548
V3	0.634108	0.725872	0.951024
V4	***	***	***
V5	0.529324	0.523288	0.592995
A1			0.85057
A2			1.11119
A3			0.484795
A4			0.977786
A5			0.597286
	* Pt not imaged on this day as per study protocol
	** Pt did not not adhere to imaging schedule at this timepoint
	*** Female participant

[truncated: 9 more sheets: Figure 5C, Figure 5D, Figure 5E , Figure 5F, Figure 6A, Figure 6B, Supplementary Figure S2A, Supplementary Figure S2B, Supplementary Figure S6]
